# Supplementary material for: Recombinant Mitochondrial Genomes Reveal Recent Interspecific Hybridization between Invasive Salangid Fishes
Source: Life (Basel). 2022 Apr 29;12(5):661. doi: 10.3390/life12050661 (PMC9144084; doi:10.3390/life12050661)
Supplement: Supplementary file 1 [file life-12-00661-s001.zip]

Archive with 4 entries (4 files):
- Table_S1_GenBank_accession_numbers_28_Apr_2022.pdf
- Text_S1_COI_ND4_CR_Recombinant_Sequences_Alignment.pdf
- Text_S2_ND4_Recombinant_Sequences_Alignment.pdf
- Text_S3_ND5_Recombinant_Sequences_Alignment.pdf
